# Supplementary material for: T-DNA Mutagenesis Reveals FpPer1 as a Dual-Function Regulator of Virulence and Fungicide Resistance in Fusarium pseudograminearum
Source: J Fungi (Basel). 2025 Sep 12;11(9):673. doi: 10.3390/jof11090673 (PMC12470859; doi:10.3390/jof11090673)
Supplement: Supplementary file 1 [file jof-11-00673-s001.zip]

Archive with 1 entries (1 files):
- jof-3848950-supplementary.pdf
